# Supplementary material for: Individual Differences in the “Cognitive–Adaptive Gap” Among Children with Autism Spectrum Disorder: A Latent Profile Analysis of the Moderating Role of Family Environment
Source: J Intell. 2026 Jun 9;14(6):103. doi: 10.3390/jintelligence14060103 (PMC13300842; doi:10.3390/jintelligence14060103)
Supplement: Supplementary file 1 [file jintelligence-14-00103-s001.zip]

Archive with 1 entries (1 files):
- jintelligence-4198426-supplementary.pdf
